# Supplementary material for: Naturally enhanced neutralizing breadth against SARS-CoV-2 one year after infection
Source: Nature. 2021 Jun 14;595(7867):426–31. doi: 10.1038/s41586-021-03696-9 (PMC8277577; doi:10.1038/s41586-021-03696-9)
Supplement: Supplementary file 2 — Cohort summary. [file 41586_2021_3696_MOESM2_ESM.xlsx]

## Sheet: Sheet1
	Table 1. Cohort characteristics
					Age (years)		Sex (F/M)		Temporal dynamics (days)								Acute disease severity by WHO (0-8) ¶						Vaccination status							ELISA binding																Neutralization (NT50)
									Duration of acute Sx		Sx onset to initial visit (1.3m)		Sx onset to follow-up visit (1y)		Time between visits				Post-acute Sx persistence †				Vaccine platform (Moderna : Pfizer-BioNTech)				First dose to 1y study visit (days)			RBD (AUC)												N (AUC)
			n																At 6.2m		At 1y				2 doses received					IgG (1.3m)	IgG (6.2m)	IgG (1y)		IgM (1.3m)	IgM (6.2m)	IgM (1y)		IgA (1.3m)	IgA (6.2m)	IgA (1y)		IgG (1.3m)	IgG (6.2m)	IgG (1y)		(1.3m)	(6.2m)	(1y)
	Vaccinated		26		49		12/14		12		37.5	#NUM!	355		316		2		9 (34%)		3 (12%)		10:16:00		18/26		41			9195.5	6630.5	36302.5		2282	1436.5	3053.5		1092	1130.5	3287.5		17619	14463	5893.5		530.107	109.774	3722.41
					(26-73)				(2-26)		(17-67)		(330-368)		(294-346)		(0-5)										(2-82)								1436.5			1092	1130.5	3287.5		17619	14463	5893.5		530.107	109.774	3722.41
	Unvaccinated		37		45		15/22		12		36	#NUM!	350		313		2		18 (49%)		6 (16%)		-		-		-			11979	7073	5987		2495	1459	1467.1		1546	1227	881.3		18030	15258	4870		424.66	73.8209	64.9
					(30-63)				(2-28)		(23-63)		(327-379)		(292-345)		(0-4)															5987		2495	1459	1467.1		1546	1227	881.3		18030	15258	4870		424.66	73.8209	64.9
	Sx = Symptoms
	¶ = WHO Ordinal Scale for Clinical Improvement, COVID-19 Trial Design Synopsis
	† = Persistent fatigue, dyspnea, athletic deficit, or ≥ 3 other solicited symptoms beyond 6 weeks from Sx onset
	Reported data are median (range) unless stated otherwise
