# Supplementary material for: Naturally enhanced neutralizing breadth against SARS-CoV-2 one year after infection
Source: Nature. 2021 Jun 14;595(7867):426–31. doi: 10.1038/s41586-021-03696-9 (PMC8277577; doi:10.1038/s41586-021-03696-9)
Supplement: Supplementary file 3 — Individual participant characteristics. [file 41586_2021_3696_MOESM3_ESM.xlsx]

## Sheet: Sheet1
	Table 2. Individual participant characteristics
									Ethnicity		# of solicited comorbidities §								Acute disease severity by WHO (0-8) ¶											ELISA binding																Neutralization (NT50)
													Temporal dynamics (days)								Post-acute Sx persistence †			Vaccination status						RBD (AUC)												N (AUC)
	ID		Age (years)		Sex		Race						Duration of acute Sx		Sx onset to initial visit (1.3m)		Sx onset to follow-up visit (1y)				At 6.2m	At 1y		Vaccine received		# of doses received prior to 1y study visit		Days between first dose and 1y study visit		IgG (1.3m)	IgG (6.2m)	IgG (1y)		IgM (1.3m)	IgM (6.2m)	IgM (1y)		IgA (1.3m)	IgA (6.2m)	IgA (1y)		IgG (1.3m)	IgG (6.2m)	IgG (1y)		(1.3m)	(6.2m)	(1y)
	7		40		M		White		Non-Hispanic		0		11		30		376		2		Y	Y		Pfizer-BioNTech		2		65		11981	9545	36479		6524	1516	3827		1479	1344	1559		17932	11365	4897		2730.42	191.979	2673.84
	8		37		M		White		Non-Hispanic		0		3		57		370		2		Y	N		N		N/A		N/A		9010	7653	5987		1998	1153	1800.3		1342	1380	747.3		15310	15258	3024		150.66	39.3978	88.9
	9		35		F		White		Non-Hispanic		0		11		53		366		2		Y	N		N		N/A		N/A		18953	12848	12830		2963	1753	3264		989	1227	1162		26025	18165	11053		305.64	294.901	258.95
	20		26		F		White		Non-Hispanic		1		2		17		345		2		N	N		Moderna		2		35		4134	8690	35874		1976	1228	2715		1018	1314	4702		6915	11222	3964		49.6421	171.848	3186.06
	21		54		M		White		Hispanic		1		11		27		340		2		Y	N		N		N/A		N/A		36389	20744	16209		14506	1242	1213.8		2855	1914	2183		26627	19372	7314		5052.73	561.378	218.5
	24		34		M		White		Non-Hispanic		1		9		30		336		1		N	N		Pfizer-BioNTech		2		52		9283	5312	34837		2182	1943	2080		2182	1943	5406		22188	12571	6510		739.252	85.9451	3186.48
	31		51		M		White		Non-Hispanic		0		9		33		350		2		Y	N		Pfizer-BioNTech		2		36		3212	3705	33801		1272	903	2211		906	913	2902		14630	15201	5974		192.314	17.9896	2165.12
	38		57		F		White		Non-Hispanic		0		10		38		337		2		N	N		N		N/A		N/A		13718	14760	15525		2009	1249	1196.8		2902	3198	1439		24240	19370	4338		518.92	832.161	1077.02
	40		44		M		White		Non-Hispanic		0		7		23		345		2		N	N		N		N/A		N/A		5291	6467	2479		1792	1161	1106.7		1481	1501	768.6		16051	12466	2792		63.8075	10	10
	46		39		M		White		Non-Hispanic		0		8		30		337		2		Y	N		N		N/A		N/A		4799	4416	4291		2247	1315	1009.8		1055	1153	818.1		16237	17809	4863		59.1942	20.6383	12.83
	47		43		F		White		Non-Hispanic		0		11		33		340		2		Y	Y		N		N/A		N/A		17581	9284	7547		9749	1914	1246.95		1586	851	686.3		28076	11166	4741		10433.3	349.383	406.16
	55		36		M		White		Non-Hispanic		0		3		49		349		2		N	N		Moderna		2		41		12982	6419	34378		2515	1487	7354		2213	1466	3484		35140	14693	8033		185.837	10	2376.59
	57		66		M		White		Non-Hispanic		4		6		21		341		2		N	N		Pfizer-BioNTech		2		46		9108	4987	36911		9199	2622	2829		954	884	4906		33007	19246	10804		2048.85	44.8055	4555.72
	71		45		F		White		Non-Hispanic		0		12		48		386		2		Y	N		Pfizer-BioNTech		2		62		5207	4559	40076		1606	998	4730		723	860	2116		11566	13880	6844		111.895	64.5592	3873.54
	72		42		M		White		Non-Hispanic		1		16		35		352		2		Y	N		N		N/A		N/A		24822	10485	8652		24034	2095	1467.1		4887	2407	1340		42572	19886	6620		3138.23	80.5148	58.93
	75		46		F		White		Non-Hispanic		0		10		36		340		1		N	N		N		N/A		N/A		5083	3811	3317		1386	1459	1433.95		1386	1459	796.1		18130	12218	4133		271.496	36.0505	15.75
	76		49		F		White		Non-Hispanic		0		28		34		379		1		Y	N		N		N/A		N/A		8354	5632	4449		1697	1299	1641.35		1320	886	756.2		15458	13915	5271		219.841	10	22.4936
	88		41		M		White		Non-Hispanic		1		7		23		341		1		N	Y		N		N/A		N/A		8263	6730	5537		1789	2276	1594.6		1546	903	823.5		18158	14774	5355		424.66	55.7273	28.19
	96		48		F		White		Non-Hispanic		0		9		30		359		1		N	N		Pfizer-BioNTech		2		54		24147	15675	35965		3959	1498	3283		1099	965	2167		26319	14132	8836		927.708	205.702	7046.7
	98		35		F		White		Non-Hispanic		0		2		24		343		2		N	N		N		N/A		N/A		8275	7190	7580		2495	2417	1819		2495	2417	1244		17424	16735	4870		248.983	52.593	48.14
	99		36		F		White		Non-Hispanic		0		13		29		360		2		N	N		N		N/A		N/A		12764	6017	4854		2693	2390	2926.55		2693	2390	971.3		25721	15214	3813		1127.63	163.407	90.78
	107		53		F		White		Non-Hispanic		0		10		29		342		2		Y	N		N		N/A		N/A		7967	6298	5073		1560	1025	697.765		915	850	745.7		17859	16751	6605		297.459	87.1108	49.59
	114		30		F		White		Non-Hispanic		0		15		36		335		2		Y	Y		N		N/A		N/A		5979	5654	5551		1163	912	1207.85		898	940	1020		13601	16423	2901		114.433	31.6297	36.29
	115		65		F		White		Non-Hispanic		0		20		41		335		2		N	N		Moderna		1		12		26997	11600	39265		19944	2081	16833		991	890	4366		18149	16624	5451		1127.74	431.699	6100.49
	119		56		M		White		Non-Hispanic		0		13		48		375		1		N	N		N		N/A		N/A		12155	6663	4561		7000	1533	1656.65		2152	1822	857		18651	11927	6673		650.335	34.5997	67.201
	120		56		F		White		Non-Hispanic		0		26		48		375		1		N	Y		Moderna		2		67		6096	6292	37822		2310	1091	17357		856	1045	3589		17676	19803	4848		100.608	10	3806.28
	125		51		F		White		Non-Hispanic		0		10		26		333		1		N	N		Pfizer-BioNTech		2		36		4498	4271	36154		2234	1361	2125		684	807	4001		8313	12896	2466		126.54	10	4726.87
	131		39		M		White		Non-Hispanic		0		5		25		338		0		N	N		N		N/A		N/A		4285	3911	3351		1318	943	838.015		1201	1166	1473		11538	15502	4545		49.5707	13.6461	13.56
	134		27		F		White		Non-Hispanic		0		16		22		330		0		N	N		Pfizer-BioNTech		2		42		8884	6818	34219		7472	2068	3920		1057	982	2299		13244	19125	3305		2700.58	262.798	3638.53
	135		62		F		White		Non-Hispanic		0		8		31		341		2		N	N		Moderna		1		27		9301	8386	37273		3157	888	1953		1256	952	4633		15168	14678	4002		350.035	440.998	5621.67
	140		63		F		White		Non-Hispanic		0		28		47		343		1		N	N		N		N/A		N/A		6181	4957	3889		1235	1061	870.4		1235	1061	674.6		9899	9303	2909		52.4224	12.8151	32.7
	149		41		M		White		Non-Hispanic		1		17		28		327		2		N	N		N		N/A		N/A		6275	3875	3349		1422	1073	1122.85		1058	842	892.6		10338	11258	6434		494.942	27.947	27.54
	157		50		M		White		Non-Hispanic		0		10		32		355		1		N	N		N		N/A		N/A		11979	8751	8099		11125	2370	1969.45		1969	1374	1305		14660	17104	5194		741.688	190.462	192.84
	178		26		F		White		Non-Hispanic		1		6		24		346		1		N	N		Pfizer-BioNTech		2		29		4316	3757	29379		1394	1373	1689		1351	1222	1553		8656	10063	3371		10	10	3357.84
	186		38		F		N/A		N/A		0		15		33		356		1		N	N		Pfizer-BioNTech		2		73		7427	4850	29426		1687	960	1748		1085	815	2869		30056	17963	14723		296.853	73.0368	2686.28
	190*		54		F		White		Non-Hispanic		0		18		63		372		4		Y	N		N		N/A		N/A		16156	10408	8939		4567	1664	1584.4		1207	1107	931.7		20932	20659	5175		598.14	164.648	196.16
	201		50		M		White		Non-Hispanic		1		15		33		359		2		N	N		N		N/A		N/A		26093	11284	10629		6230	1635	1228.25		3374	1477	1158		22809	12528	3856		3897.43	740.832	683.34
	222		28		M		Asian		Non-Hispanic		1		19		37		347		2		N	N		Pfizer-BioNTech		2		41		14063	6930	29901		1132	723	2554		2841	1612	2628		26050	12222	3402		865.462	50.4254	1585.45
	229		45		M		White		Non-Hispanic		1		10		63		379		2		N	N		N		N/A		N/A		14677	8054	7342		5507	1606	3209.6		1066	1141	759		28402	17362	9449		1272.94	135.114	42.1684
	230		50		M		White		Non-Hispanic		0		18		33		372		2		Y	N		Pfizer-BioNTech		1		3		5605	5015	3579		1300	1868	2600.15		1059	1130	725.4		13086	16511	3108		381.524	374.757	721.186
	233		55		M		White		Non-Hispanic		0		20		41		377		2		N	N		Moderna		1		8		6897	6940	39852		1917	1211	4223		1066	1065	8901		15731	14059	4278		173.223	10.6505	7490.26
	256		63		F		White		Non-Hispanic		0		27		42		337		2		Y	Y		N		N/A		N/A		10574	6500	5039		1886	1533	1264.8		1886	1533	1137		13705	10463	3154		141.585	30.8865	34.94
	287		47		M		White		Non-Hispanic		0		11		23		344		1		N	N		N		N/A		N/A		7442	4357	3719		2873	1211	1540.2		910	928	874.7		7904	9331	3293		239.674	38.1928	54.11
	310		34		F		White		Non-Hispanic		0		17		35		332		2		Y	N		N		N/A		N/A		26782	15634	12053		1554	1023	1165.35		1435	1083	780.8		16309	14773	4305		485.483	153.36	127.64
	319		50		M		White		Non-Hispanic		1		5		38		334	296	2		N	N		N		N/A		N/A		7614	5115	6751		2215	762.1	801.805		1575	1174	1015		20884	14597	8197		240.853	73.8209	64.9
	325		52		M		White		Non-Hispanic		0		16		38		353		2		Y	N		Moderna		2		49		26673	12400	36423		16598	4879	8267		2703	1464	3243		24706	14249	7900		1603.27	229.106	8844.13
	328		54		F		White		Non-Hispanic		0		22		62		365		2		N	N		N		N/A		N/A		8118	7073	4172		1216	1268	1629.45		1216	1268	1289		13119	11306	2898		93.7126	65.6287	131.56
	353		60		M		White		Non-Hispanic		0		14		49		366		2		Y	N		N		N/A		N/A		23981	13736	13686		6807	2062	2856.85		9230	3637	3702		18030	15286	5747		855.459	221.973	168.42
	393*		69		M		White		Non-Hispanic		0		23		54		362		5		N	N		Moderna		2		57		8729	5150	36605		13320	1974	3013		1075	892	3388		17562	14677	7767		715.356	144.048	7448.27
	394		48		F		Multiple		Hispanic		2		7		67		375		2		N	N		Moderna		1		2		22856	12823	8710		6178	1909	1680.45		1009	1131	800.1		51906	21771	13174		1281.48	281.925	156.56
	401		61		M		White		Non-Hispanic		0		16		53		371		2		Y	N		Pfizer-BioNTech		1		18		31108	19746	39646		1677	1336	4192		1677	1336	2943		60223	20789	10682		1097.64	133.602	2607.19
	403*		52		M		Asian		Non-Hispanic		1		18		39		356		4		Y	N		N		N/A		N/A		24462	13614	9726		4060	3187	2741.25		2107	1164	744.7		65874	31566	19884		3887.79	178.855	97.3001
	410		34		M		White		Non-Hispanic		1		12		46		349		2		Y	Y		N		N/A		N/A		6355	4353	2915		2456	1730	1036.15		1249	1112	881.3		11819	13521	2788		222.015	65.1734	11.19
	437		43		F		Asian		Non-Hispanic		1		14		34		353		2		N	N		N		N/A		N/A		15987	6834	5947		3051	1940	2382.55		3051	1940	845.8		29562	19672	20813		698.77	175.704	165.991
	461		49		M		White		Non-Hispanic		2		7		39		350		2		Y	N		N		N/A		N/A		17491	13418	15051		6867	1946	1784.15		1827	1454	960.4		15520	17774	3995		1076.55	360.858	309.57
	500		46		M		White		Non-Hispanic		0		12		53		375		2		N	N		Pfizer-BioNTech		1		20		6039	5366	38262		2254	2305	2599		2356	2412	3332		13529	10163	2411		194.002	36.3794	3485.45
	501*		32		M		Asian		Non-Hispanic		0		18		53		367		4		Y	N		N		N/A		N/A		22775	8667	6865		5272	1242	2753.15		1557	1098	1057		19988	17865	8487		718.777	124.954	121.26
	507		39		M		White		Non-Hispanic		0		15		60		361		2		Y	Y		N		N/A		N/A		15458	7586	7509		4505	989	1201.9		1208	1218	821.8		17577	14739	6043		400.101	49.4248	59.42
	537		52		M		White		Non-Hispanic		2		15		45		357		2		Y	Y		Pfizer-BioNTech		1		14		11285	6443	41958		2448	1083	3094		1245	1192	11894		14738	13093	5813		923.258	985.636	22486.5
	539*		73		F		White		Non-Hispanic		1		20		55		362		5		Y	N		Pfizer-BioNTech		2		50		20337	9568	36182		7505	1386	3939		1714	2124	1903		25274	16871	6207		487.939	50.4457	9969.77
	547*		59		M		White		Non-Hispanic		0		15		36		359		3		N	N		N		N/A		N/A		28228	19742	19003		3863	2048	2357.9		3863	2048	796.8		81694	25983	17121		2900.59	210.655	358.065
	632		38		M		White		Non-Hispanic		0		10		43		354		2		Y	N		Moderna		2		82		16796	9152	42260		1766	1548	20485		2415	1833	16858		13282	13881	7279		572.276	161.238	8382.78
	633		39		M		White		Non-Hispanic		0		8		57		358		1		N	N		N		N/A		N/A		8759	5108	3745		1436	1224	1313.25		2019	1404	774.4		25328	12124	3136		134.689	32.3253	50.82
	Sx = symptoms
	* = hospitalized
	§ = Arterial hypertension (HTN), obesity (OB), diabetes mellitus (DM), asthma (A), chronic obstructive pulmonary disease (COPD), coronary artery disease (CAD), cancer (CX)
	¶ = WHO Ordinal Scale for Clinical Improvement, COVID-19 Trial Design Synopsis
	† = Persistent fatigue, dyspnea, athletic deficit, or ≥ 3 other solicited symptoms beyond 6 weeks from Sx onset
	‡ = Reinfection established either through unambiguos clinical history as determined by the clinical investigator or verified through nucleid acid amplification/antigen detection
	Reported data are median (range) unless stated otherwise
