# Supplementary material for: Naturally enhanced neutralizing breadth against SARS-CoV-2 one year after infection
Source: Nature. 2021 Jun 14;595(7867):426–31. doi: 10.1038/s41586-021-03696-9 (PMC8277577; doi:10.1038/s41586-021-03696-9)
Supplement: Supplementary file 6 — Binding and Neutralization activity of mAbs against mutant SARS-CoV-2 pseudoviruses. [file 41586_2021_3696_MOESM6_ESM.xlsx]

## Sheet: All
	participant		mAb 1.3 months			mAb 6 months			mAb 12 months				mAb 1.3 months		mAb 6 months		mAb 12 months
			ID	IC50 [ng/ml]	IC90 [ng/ml]	ID	IC50 [ng/ml]	IC90 [ng/ml]	ID	IC50 [ng/ml]	IC90 [ng/ml]		ID	EC50 [ng/ml]	ID	EC50 [ng/ml]	ID	EC50 [ng/ml]
	21	Shared clones	C006	321.51	>1000	C950	8.39664	51.1869	C837	8.6126	48.7479		C006	0.92	C950	2.15	C837	2.029
			C028	19.4109	204.606	C046	8.69049	52.5871	C838	2.89695	25.5902		C028	1.35	C046	4.02	C838	3.03
			C010	>1000	>1000				C840	>1000	>1000		C010	2.8			C840	1.36
			C044	>1000	>1000	C045	>1000	>1000	C841	>1000	>1000		C044	>1000	C045	7	C841	3.15
						C855	20.2827	41.6353	C842	8.43594	45.0809				C855	2.73	C842	3.01
			C856	>1000	>1000				C843	>1000	>1000		C856	2.65			C843	2.4
			C857	>1000	>1000				C845	494.25	1000		C857	2.01			C845	1.5
			C858	>1000	>1000				C846	423.8	>1000		C858	3.27			C846	3.48
						C701	>1000	>1000	C848	>1000	>1000				C701	2.94	C848	2.23
						C859	>1000	>1000	C849	>1000	>1000				C859	2.75	C849	3.64
			C860	>1000	>1000				C852	470.203	>1000		C860	2.61			C852	4.59
			C861	489.374	>1000				C853	11.4286	30.3662		C861	3.61			C853	2.3
		1 yr only clones							C839	>1000	>1000						C839	4.38
									C844	972.333	>1000						C844	1.53
									C847	411.216	>1000						C850	3.7
									C850	61.9253	436.208						C851	2.83
									C851	12.9259	33.0957						C854	2.57
									C854	19.7293	107.133						C847	3.06
		random singlets							C863	167.323	>1000						C863	3.31
									C864	12.1375	31.8867						C864	1.89
									C865	>1000	>1000						C865	2.14
									C866	>1000	>1000						C866	2
									C867	13.474	37.2619						C867	2.71
									C868	61.2638	238.399						C868	3.39
									C869	145.339	>1000						C869	3.14
									C870	>1000	>1000						C870	2.17
									C862	>1000	>1000						C862	2.14
									C894	97.1106	266.282						C894	16.77
	47	Shared clones	C145 C144	3.04 2.86	36.79 40.53	C050	12.9179	28.4052	C871 C872	13.15 11.18	32.24 56.82		C145 C144	2.1	C050 C051 C052 C053 C054	1.93	C871 C872	1.52
						C051	12.5108	91.6896								1.65
						C052	4.88849	27.7907								1.23
						C053	8.23191	39.8012						1.83		1.53		2.19
						C054	4.83531	15.4488								1.58
			C058	5.27913	31.5489	C057 C059	2.77579	33.5925	C873	5.2897	74.6384		C058	2.28	C057 C059	2.31	C873	4.05
							8.34901	24.4935								1.88
			C151	>1000	>1000	C062	703.609	>1000	C874	436.83	>1000		C151	15.02	C062	4.69	C874	5.2
			C087	225.735	>1000	C088	14.5381	47.1518	C875	8.08934	49.4224		C087	2.62	C088	2.44	C875	3.5
						C518	31.0298	78.5261	C877	15.7107	48.0641				C518	1.13	C877	2.53
			C885	>1000	>1000				C879	181.337	>1000		C885	7.45			C879	4.25
						C884	37.1439	>1000	C880	23.8264	332.322				C884	4.22	C880	2.2
			C153	70.7119	>1000				C881	9.84637	57.4133		C153	3.17			C881	1.88
						C883	n.d.	n.d.	C882	>1000	>1000				C883	n.d.	C882	2.9
						C887	2.07099	11.0438	C886	78.2834	>1000				C887	3.2	C886	2.48
			C888	85.8356	469.414				C889	6.07021	70.1212		C888	1.44			C889	0.8
						C069	10.0409	99.1525	C890	2.9167	41.6118				C069	381.4	C890	9.68
			C891	>1000	>1000				C892	62.7136	>1000		C891	2.14			C892	1.83
		1 yr only clones							C876	7.44469	38.026						C876	3.53
									C878	>1000	>1000						C878	2.88
		random singlets							C893	115.911	>1000						C893	3.73
									C895	>1000	>1000						C895	2.21
									C896	>1000	>1000						C896	4.3
									C897	>1000	>1000						C897	1.88
									C898	>1000	>1000						C898	7.6
									C899	7.93197	42.8971						C899	2.23
									C900	13.6214	70.0133						C900	2.54
									C901	358.702	>1000						C901	2.01
									C902	8.76996	49.5166						C902	3.39
	57 (vac)	Shared clones	C032	75.714	1402	C080	44.2833	1888.45	C952	7.66122	32.2028		C032	26.89	C080	1.97	C952	2.4
									C986	25.9506	218.32						C986	3.36
			C953	>1000	>1000				C954	10.9348	33.0519		C953	4.09			C954	1.48
			C039	23.8007	332.886				C955	2.75802	35.2664		C039	1.26			C955	2.44
						C956	17.7637	67.5683	C957	16.4437	60.0297				C956	1.58	C957	1.93
			C093	22.8012	81.34	C094	470.541	1472.13	C959	10.1497	51.7376		C093	1.02	C094	1.67	C959	4.58
			C038	>1000	>1000				C960	127.01	>1000		C038	4.69			C960	1.62
						C961	19.2205	59.5578	C962	12.9302	87.5992				C961	2.57	C962	1.74
						C967	14.6443	33.5302	C968	5.73413	63.1504				C967	3.58	C968	3.19
			C969	585.284	>1000				C970	3.63654	16.3486		C969	3.49			C970	3.71
									C987	9.16075	50.9567						C987	3.11
						C988	n.d.	n.d.	C989	41.4526	786.127				C988	n.d.	C989	4.12
						C974	>1000	>1000	C975	>1000	>1000				C974	2.94	C975	2.88
						C521	11.3042	61.2166	C990	2.87319	34.7996				C521	6.9	C990	1.92
						C991	50.2143	>1000	C992	33.6524	511.763				C991	3.46	C992	3.24
		1 yr only clones							C958	379.009	>1000						C958	4.02
									C963	78.0851	>1000						C963	2.96
									C964	>1000	>1000						C964	2.79
									C965	2.63003	18.5654						C965	1.69
									C966	>1000	>1000						C966	1.97
									C971	90.4275	>1000						C971	2.21
									C972	11.5239	46.1987						C972	2.18
									C973	5.70796	41.1126						C973	2.87
									C976	>1000	>1000						C976	2.52
									C978	121.854	>1000						C978	2.09
									C993	8.9413	43.8247						C993	2.29
									C996	38.9768	338.753						C996	3.07
		random singlets							C977	>1000	>1000						C977	2.13
									C979	>1000	>1000						C979	2.54
									C980	3.80007	36.0504						C980	4.07
									C981	459.461	>1000						C981	2.12
									C982	>1000	>1000						C982	2.56
									C983	>1000	>1000						C983	2.11
									C984	2.63785	17.3117						C984	2.76
									C985	6.79373	31.3789						C985	3.67
									C994	86.7082	>1000						C994	2.09
									C995	5.99039	37.6093						C995	3.79
	72	Shared clones	C128	70.0636	274.603	C513	12.8626	88.4353	C997	7.41801	96.3973		C128	2.28	C513	1.31	C997	3.49
						C998	>1000	>1000	C999	>1000	>1000				C998	2.51	C999	2.68
						C1000	>1000	>1000	C1001	>1000	>1000				C1000	3.2	C1001	3.23
			C517	11.3084	49.5146	C514	22.2825	86.3195	C1002	22.5127	72.6233		C517	0.87	C514	0.82	C1002	0.83
			C129	10.8542	59.4723				C1003	2.40146	19.4334		C129	1.39			C1003	1.82
						C1006	42.0118	418.896	C1007	52.2178	225.873				C1006	2.04	C1007	3.22
			C1008	697.098	>1000				C1009	5.22525	34.8454		C1008	17.23			C1009	1.34
			C1010	>1000	>1000				C1011	>1000	>1000		C1010	2.45			C1011	1.49
			C1012	410.405	>1000				C1013	65.3525	193.34		C1012	3.29			C1013	8.92
		1 yr only clones							C1014	>1000	>1000						C1014	2.95
		random singlets							C1015	>1000	>1000						C1015	>1000
									C1016	30.3904	111.92						C1016	2.16
									C1018	>1000	>1000						C1018	3.09
									C1019	30.2531	>1000						C1019	2.8
									C1020	>1000	>1000						C1020	2.06
									C1021	>1000	>1000						C1021	2.53
									C1022	>1000	>1000						C1022	1.66
									C1023	>1000	>1000						C1023	1.13
									C1024	64.4913	433.221						C1024	2.37
	96 (vac)	Shared clones	C201	>1000	>1000	C539	657.712	>1000	C1025	715.399	>1000		C201	1.58	C539	1.3	C1025	2.51
						C1069	n.d.	n.d.	C1026	573.333	>1000				C1069	n.d.	C1026	2.5
			C202	323.958	>1000	C542	16.461	97.2496	C1027	14.7142	66.7593		C202	1.59	C542	1.07	C1027	2.42
			C547	>1000	>1000	C543	>1000	>1000	C1028	110.953	>1000		C547	1.78	C543	1.28	C1028	3.58
						C562	>1000	>1000	C1029	839.141	>1000				C562	2.55	C1029	2.86
						C538	>1000	>1000	C1031	>1000	>1000				C538	3.94	C1031	8.71
						C533	14.151	98.8723	C1032	8.70961	118.926				C533	1.61	C1032	2.89
						C534	>1000	>1000	C1033	>1000	>1000				C534	4.85	C1033	3.63
						C537	>1000	>1000	C1034	65.0786	>1000				C537	41.85	C1034	2.77
			C1035	16.2604	153.455				C1036	21.2821	86.3393		C1035	2.05			C1036	1.76
			C1038	76.7072	>1000				C1039	198.047	>1000		C1038	2.46			C1039	2.61
						C1041	>1000	>1000	C1042	>1000	>1000				C1041	3.65	C1042	4.55
			C1044	782.77	>1000				C1045	>1000	>1000		C1044	3.22			C1045	2.57
			C1046	>1000	>1000				C1047	112.003	>1000		C1046	3.802			C1047	2.46
						C1048	90.5385	>1000	C1049	157.425	>1000				C1048	2.41	C1049	2.81
						C1050	>1000	>1000	C1051	1000	1000				C1050	2.78	C1051	1.4
						C1053	>1000	>1000	C1054	>1000	>1000				C1053	4.13	C1054	1.84
						C1055	>1000	>1000	C1056	304.346	>1000				C1055	2.71	C1056	1.76
						C1058	17.1173	64.9522	C1059	24.1528	56.7141				C1058	2.13	C1059	2.17
						C1061	>1000	>1000	C1062	>1000	>1000				C1061	2.26	C1062	2.61
		1 yr only clones							C1030	12.377	103.084						C1030	2.78
									C1040	53.9191	>1000						C1040	2.08
									C1043	30.326	163.481						C1043	2.77
									C1052	6.92265	44.9143						C1052	2.64
									C1057	>1000	>1000						C1057	2.17
									C1060	14.6969	91.3337						C1060	2.67
		random singlets							C1063	104.465	790.045						C1063	3.04
									C1065	8.28499	173.339						C1065	3.52
									C1066	34.8528	642.259						C1066	3.01
									C1067	>1000	>1000						C1067	2.933
									C1068	33.8599	252.031						C1068	2.477
	107	Shared clones	C101 C102	8.19535	65.2965				C903	7.217	43.9433		C101 C102	1.513			C903	2.54
				34.0253	143.227									4.5415
			C103	4.38308	23.5852				C904	5.60135	52.1986		C103	3.77			C904	3.31
			C104	23.308	140.277								C104	8.31
			C161	42.3248	581.63								C161	1.63
			C162	14.4354	138.747								C162	1.78
			C163	9.64763	57.9679								C163	1.77
						C566	129.68	>1000	C905	76.0384	>1000				C566	5.88	C905	3.06
			C115	252.224	>1000	C572	72.6285	>1000	C906	4.91311	62.343		C115	3.15	C572	2.9	C906	1.07
						C570	207.049	>1000	C907	793.15	>1000				C570	0.74	C907	3.71
			C581	31.5729	351.602	C580	116.794	575.017	C908	89.769	>1000		C581	1.58	C580	1.81	C908	1.27
						C909	4.11924	20.6375	C910	2.65813	18.9095				C909	3.24	C910	2.47
						C911	>1000	>1000	C912	>1000	>1000				C911	2.36	C912	2.45
						C914	182.761	>1000	C915	94.4451	>1000				C914	1.59	C915	3.49
			C916	>1000	>1000				C917	>1000	>1000		C916	1.97			C917	1.05
						C918	3.6618	16.0567	C919	3.57165	13.1854				C918	1.78	C919	2.31
						C920	10.4712	176.405	C921	233.087	>1000				C920	2.35	C921	3.91
						C922	2.34359	11.5779	C923	2.80606	26.115				C922	2.42	C923	1.95
			C924	90.5574	902.657				C925	38.0346	222.872		C924	2.5			C925	2.26
						C927	267.247	>1000	C928	89.5337	>1000				C927	3.77	C928	4.14
			C929	7.81304	42.1654				C930	12.2484	49.589		C929	2.07			C930	1.24
						C931	5.48285	117.463	C932	3.62383	17.9231				C931	2.57	C932	3.57
			C933	9.85252	157.734				C934	8.52174	86.9477		C933	1.77			C934	0.95
			C936	10.13	66.5745				C937	13.4367	78.1515		C936	1.56			C937	0.97
						C938	11.4336	60.4866	C939	5.85638	24.0806				C938	2.63	C939	3.62
			C108	480.686	>1000	C573	13.4072	117.644	C951	7.77354	47.7843		C108	14.97	C573	2.2	C951	0.81
		1 yr only clones							C913	16.0765	93.2204						C913	2.58
									C926	4.01228	20.3279						C926	4.72
									C935	859.855	>1000						C935	2.86
		random singlets							C940	9.33191	101.435						C940	1.795
									C941	148.617	>1000						C941	1.92
									C942	>1000	>1000						C942	2.13
									C943	87.035	>1000						C943	2.59
									C944	>1000	>1000						C944	1.71
									C945	>1000	>1000						C945	3.13
									C946	>1000	>1000						C946	3.816
									C947	3.88398	22.0522						C947	2.076
									C948	>1000	>1000						C948	3.26
									C949	>1000	>1000						C949	2.33
