# Supplementary material for: Naturally enhanced neutralizing breadth against SARS-CoV-2 one year after infection
Source: Nature. 2021 Jun 14;595(7867):426–31. doi: 10.1038/s41586-021-03696-9 (PMC8277577; doi:10.1038/s41586-021-03696-9)
Supplement: Supplementary file 7 — Neutralization activity of mAbs against mutant SARS-CoV-2 pseudoviruses - Random potently neutralizing antibodies isolated at 1.3 and 12 months. [file 41586_2021_3696_MOESM7_ESM.xlsx]

## Sheet: Sheet1
	Table 6. Neutralization activity of mAbs against mutant SARS-CoV-2 pseudoviruses - Random potently neutralizing antibodies isolated at 1.3 and 12 months
			wt		R683G		R346S		K417N		N440K		A475V		E484K (R683G)		N501Y
		ID	IC50 [ng/ml]	IC90 [ng/ml]	IC50 [ng/ml]	IC90 [ng/ml]	IC50 [ng/ml]	IC90 [ng/ml]	IC50 [ng/ml]	IC90 [ng/ml]	IC50 [ng/ml]	IC90 [ng/ml]	IC50 [ng/ml]	IC90 [ng/ml]	IC50 [ng/ml]	IC90 [ng/ml]	IC50 [ng/ml]	IC90 [ng/ml]
	1.3m	C120	5.55903	34.5742	3.02711	18.0113	4.46856	25.136	97.5782	751.207	4.87905	25.503	142.611	918.383	3.39019	20.1025	5.35246	25.9478
	1.3m	C121	5.09728	19.8158	1.67238	10.8261	3.63499	15.5918	3.10187	16.3345	3.49876	18.1696	2.52505	18.2923	>1000	>1000	3.75469	18.9417
	1.3m	C129	9.66342	52.8721	1.17596	29.7359	8.11418	36.507	2.34905	10.6644	5.96069	38.2389	5.86675	31.8479	>1000	>1000	11.5618	80.6484
	1.3m	C135	8.58751	40.6261	2.71439	22.8245	>1000	>1000	3.48402	14.6875	>1000	>1000	4.60525	27.2227	1.98956	19.9728	12.9224	140.513
	1.3m	C144	3.73559	15.8756	1.23246	6.65733	3.41147	16.737	1.84071	11.5065	2.40309	13.5192	3.18666	16.2255	>1000	>1000	3.04551	18.8683
	1.3m	C162	21.3715	162.386	10.8844	192.171	9.76289	48.8328	5.94234	59.5887	18.9101	150.268	9.62493	80.7261	>1000	>1000	25.8794	163.704
	1.3m	C515	10.9447	61.3868	8.38617	65.352	10.1838	45.5751	10.9786	71.4838	10.5167	62.145	160.586	>1000	15.4739	84.5562	691.461	>1000
	1.3m	C516	4.07435	19.1375	1.2136	11.0162	2.84984	15.0731	1.77529	8.81722	3.02524	20.6283	2.17254	14.3219	>1000	>1000	4.07191	25.2561
	1.3m	C517	10.5253	52.6822	3.32835	19.5111	7.93071	52.1167	>1000	>1000	8.74725	50.8825	7.44398	38.2812	5.15501	29.6536	8.99937	60.4933
	1.3m	C578	15.7231	94.9342	13.8554	122.712	14.2607	56.4432	7.73695	38.9953	18.831	69.5475	12.7348	59.1117	>1000	>1000	52.6232	273.708
	1.3m	C597	3.18831	14.3098	2.21516	12.2229	3.03067	10.2933	2.09769	8.35889	3.411	13.5459	8.28199	35.0258	13.1139	53.422	3.76789	14.9813
	1.3m	C929	11.7726	60.4628	3.29344	18.1997	8.80533	52.1775	10.1547	70.4833	8.22228	49.2212	30.6982	187.508	4.43158	26.7897	93.2558	615.775
	1.3m	C933	20.3551	135.76	12.3747	143.296	15.0834	132.111	24.026	207.885	16.8768	135.229	27.8691	267.509	>1000	>1000	54.0895	335.671
	1.3m	C936	12.365	97.2713	4.74207	52.4693	10.8218	101.267	>1000	>1000	12.1387	89.9359	151.551	>1000	10.358	95.3047	>1000	>1000
	1.3m	C1035	18.3701	102.797	8.27471	61.3158	14.281	83.6397	30.5366	282.793	15.7999	95.2055	41.3024	488.334	16.5846	99.6136	17.104	88.9873
	12m	C846	16.3801	53.705	1.08828	5.81539	9.62631	35.2903	6.42969	28.2083	11.6199	39.9083	6.34785	19.3863	2.20056	12.6354	10.0988	46.7317
	12m	C900	17.7335	64.3139	2.7235	21.2104	12.2101	46.951	11.5211	333.736	13.3037	49.4285	7.30771	30.4663	79.4917	>1000	15.1424	56.8847
	12m	C902	14.8817	67.2915	4.23127	33.2651	11.8047	49.6159	>1000	>1000	13.2511	45.092	11.6262	49.2116	5.3857	46.0387	14.2073	59.7858
	12m	C906	13.4483	63.095	5.30462	60.5655	14.4105	63.9898	2.49501	14.8771	14.0475	68.8647	5.30846	25.0531	>1000	>1000	79.0432	487.187
	12m	C952	11.9485	60.1667	0.492177	2.84909	7.05475	32.9544	5.74998	29.1435	4.25729	20.569	7.11315	30.9879	0.45352	2.09534	10.5329	76.1283
	12m	C954	11.3785	51.1306	1.51984	8.94731	727.971	>1000	5.88291	24.6491	9.52988	37.955	5.39667	23.4068	3.39113	23.315	11.9867	37.4863
	12m	C955	4.53455	21.8082	0.968777	6.05731	3.04627	14.4802	1.70417	8.60718	3.80283	14.372	2.13096	12.1254	>1000	>1000	4.13501	19.1697
	12m	C959	9.59892	43.3703	1.45654	6.52459	5.8327	24.9128	1.47168	7.40005	5.84363	23.4365	5.06363	21.6297	3.65569	15.1925	4.52865	21.8505
	12m	C962	17.8191	62.362	5.33597	30.7376	13.4224	47.3161	3.25753	16.5557	13.3765	44.2641	6.89489	25.6355	13.7247	75.2398	14.3006	55.458
	12m	C973	10.2588	38.8879	1.3716	8.25508	7.17171	22.7049	4.2171	16.9672	7.44459	24.8394	6.79492	18.5625	>1000	>1000	8.64839	25.8984
	12m	C993	14.7606	46.0063	1.73	10.2316	9.70463	27.1411	2.24495	9.64578	9.93315	36.9673	8.16776	20.4669	5.57842	30.5658	5.58369	23.7093
	12m	C995	6.7858	50.334	2.36587	33.8078	4.71378	26.5633	2.13535	12.337	5.92177	39.1276	9.53433	107	7.31044	68.5954	>1000	>1000
	12m	C1002	23.2955	81.2279	2.61169	22.5706	19.2213	77.3908	8.44704	69.8079	19.5192	74.5344	10.2008	55.5685	3.42662	26.3573	20.1996	69.0253
	12m	C1003	6.48696	22.3613	0.323432	2.11162	5.60386	19.2814	2.17249	8.74125	4.20771	18.0742	3.36474	12.1837	251.581	>1000	4.03525	14.2694
	12m	C1009	8.80222	35.1103	2.27078	13.5454	7.17179	32.2426	2.77838	13.7734	5.72429	32.6031	5.33142	26.4907	24.3237	308.102	7.04334	39.926
