# Supplementary material for: Naturally enhanced neutralizing breadth against SARS-CoV-2 one year after infection
Source: Nature. 2021 Jun 14;595(7867):426–31. doi: 10.1038/s41586-021-03696-9 (PMC8277577; doi:10.1038/s41586-021-03696-9)
Supplement: Supplementary file 8 — Antibody affinities and neutralization - Clonal pairs isolated at 1.3 and 12 months. [file 41586_2021_3696_MOESM8_ESM.xlsx]

## Sheet: Sheet1
	Table 7. Antibody affinities and neutralization activities - Clonal pairs isolated at 1.3 and 12 months
			Affinities	Neutralization activity
		ID	KD (nM)	IC50 [ng/ml]	IC90 [ng/ml]
	1.3m	C010	35.125	>1000	>1000
	12m	C840	1.87155	>1000	>1000
	1.3m	C044	529.5	>1000	>1000
	12m	C841	6.0755	>1000	>1000
	1.3m	C1010	16.3448	>1000	>1000
	12m	C1011	0.0120725	>1000	>1000
	1.3m	C916	2.91545	>1000	>1000
	12m	C917	0.99905	>1000	>1000
	1.3m	C936	157.475	10.13	66.5745
	12m	C937	4.40125	13.4367	78.1515
	1.3m	C517	28.835	11.3084	49.5146
	12m	C1002	0.00512525	22.5127	72.6233
	1.3m	C933	24.6325	9.85252	157.734
	12m	C934	10.776	8.52174	86.9477
	1.3m	C129	53.5875	10.8542	59.4723
	12m	C1003	11.4543	2.40146	19.4334
	1.3m	C144	149.425	2.85599	40.5325
	12m	C871	2.762	13.1519	32.2357
	1.3m	C929	0.791425	7.81304	42.1654
	12m	C930	0.318155	12.2484	49.589
	1.3m	C888	7244.42	85.8356	469.414
	12m	C889	2.4635	6.07021	70.1212
	1.3m	C153	1380.95	70.7119	>1000
	12m	C881	1.95365	9.84637	57.4133
	1.3m	C032	32.1225	75.714	>1000
	12m	C952	0.586825	7.66122	32.2028
	1.3m	C1008	208.475	697.098	>1000
	12m	C1009	4.786	5.22525	34.8454
	1.3m	C108	21.499	480.686	>1000
	12m	C951	3.3375	7.77354	47.7843
	1.3m	C953	619.525	>1000	>1000
	12m	C954	1.4665	10.9348	33.0519
	1.3m	C038	46.7475	>1000	>1000
	12m	C960	1.50475	127.01	>1000
	1.3m	C581	0.0725125	31.5729	351.602
	12m	C908	0.00383975	89.769	>1000
