# Supplementary material for: Naturally enhanced neutralizing breadth against SARS-CoV-2 one year after infection
Source: Nature. 2021 Jun 14;595(7867):426–31. doi: 10.1038/s41586-021-03696-9 (PMC8277577; doi:10.1038/s41586-021-03696-9)
Supplement: Supplementary file 9 — Neutralization activity of mAbs against mutant SARS-CoV-2 pseudoviruses - Clonal pairs isolated at 1.3 and 12 months. [file 41586_2021_3696_MOESM9_ESM.xlsx]

## Sheet: Sheet1
	Table 8. Neutralization activity of mAbs against mutant SARS-CoV-2 pseudoviruses - Clonal pairs isolated at 1.3 and 12 months
			wt		R683G		R346S		K417N		N440K		A475V		E484K (R683G)		Q493R		N501Y		K417N/E484K/ N501Y (R683G)
		ID	IC50 [ng/ml]	IC90 [ng/ml]	IC50 [ng/ml]	IC90 [ng/ml]	IC50 [ng/ml]	IC90 [ng/ml]	IC50 [ng/ml]	IC90 [ng/ml]	IC50 [ng/ml]	IC90 [ng/ml]	IC50 [ng/ml]	IC90 [ng/ml]	IC50 [ng/ml]	IC90 [ng/ml]	IC50 [ng/ml]	IC90 [ng/ml]	IC50 [ng/ml]	IC90 [ng/ml]	IC50 [ng/ml]	IC90 [ng/ml]
	1.3m	C936	12.365	97.2713	4.74207	52.4693	10.8218	101.267	>1000	>1000	12.1387	89.9359	151.551	>1000	10.358	95.3047	13.0465	155.106	>1000	>1000	>1000	>1000
	12m	C937	16.613	123.956	3.05212	30.636	13.1779	114.035	7.75247	113.976	16.1099	81.3141	7.47614	43.2693	6.84495	59.9218	15.5667	144.878	103.176	>1000	>1000	>1000
	1.3m	C517	10.5253	52.6822	3.32835	19.5111	7.93071	52.1167	>1000	>1000	8.74725	50.8825	7.44398	38.2812	5.15501	29.6536	8.50776	55.1081	8.99937	60.4933	>1000	>1000
	12m	C1002	23.2955	81.2279	2.61169	22.5706	19.2213	77.3908	8.44704	69.8079	19.5192	74.5344	10.2008	55.5685	3.42662	26.3573	17.1087	74.8014	20.1996	69.0253	10.9598	91.1102
	1.3m	C933	20.3551	135.76	12.3747	143.296	15.0834	132.111	24.026	207.885	16.8768	135.229	27.8691	267.509	>1000	>1000	>1000	>1000	54.0895	335.671	>1000	>1000
	12m	C934	11.1435	76.9059	4.6015	58.1014	10.7389	78.5371	9.13139	63.9552	8.93948	61.055	9.58862	72.6374	>1000	>1000	137.296	>1000	17.0504	140.655	>1000	>1000
	1.3m	C129	9.66342	52.8721	1.17596	29.7359	8.11418	36.507	2.34905	10.6644	5.96069	38.2389	5.86675	31.8479	>1000	>1000	25.3242	276.32	11.5618	80.6484	>1000	>1000
	12m	C1003	6.48696	22.3613	0.323432	2.11162	5.60386	19.2814	2.17249	8.74125	4.20771	18.0742	3.36474	12.1837	251.581	>1000	3.65094	15.9906	4.03525	14.2694	236.616	>1000
	1.3m	C144	3.73559	15.8756	1.23246	6.65733	3.41147	16.737	1.84071	11.5065	2.40309	13.5192	3.18666	16.2255	>1000	>1000	>1000	>1000	3.04551	18.8683	>1000	>1000
	12m	C871	22.3865	76.9449	1.18403	6.1893	20.6061	59.9543	9.03941	57.5514	14.7111	56.7334	8.70878	45.0248	>1000	>1000	5.92449	32.5567	14.2191	56.01	>1000	>1000
	1.3m	C929	11.7726	60.4628	3.29344	18.1997	8.80533	52.1775	10.1547	70.4833	8.22228	49.2212	30.6982	187.508	4.43158	26.7897	17.599	121.744	93.2558	615.775	231.626	1000
	12m	C930	21.7581	78.1821	2.22963	12.8131	16.7834	68.8934	2.84787	15.8619	16.3021	68.5311	6.31635	33.4605	2.91427	25.0856	12.8999	92.7103	9.92055	46.883	16.0675	125.36
	1.3m	C888	88.1182	400.956	41.5662	251.224	79.5021	323.967	47.2957	286.646	69.339	292.961	85.7197	787.761	>1000	>1000	109.129	574.722	88.1919	360.733	>1000	>1000
	12m	C889	12.6996	54.9657	0.793604	6.58029	11.0202	55.2361	2.73158	21.436	8.7554	40.6314	4.38071	27.3251	23.3179	131.803	8.47093	39.0476	9.21139	38.9363	46.2648	465.39
	1.3m	C153	95.4381	>1000	36.7531	363.52	92.3872	841.357	39.9115	329.897	82.8638	687.421	454.335	1000	>1000	>1000	231.69	>1000	124.987	>1000	>1000	>1000
	12m	C881	20.1161	48.8181	0.380252	2.57944	14.9775	50.9477	6.17963	26.1652	12.5858	56.5707	4.56389	28.798	1.08135	7.24741	15.3975	63.4231	14.4005	63.7472	0.59486	3.24982
	1.3m	C032	82.9779	946.766	14.2334	215.96	>1000	>1000	23.0496	334.031	>1000	>1000	39.2091	473.064	8.48673	92.7141	40.3937	508.529	98.149	>1000	14.2932	170.61
	12m	C952	11.9485	60.1667	0.492177	2.84909	7.05475	32.9544	5.74998	29.1435	4.25729	20.569	7.11315	30.9879	0.45352	2.09534	7.83686	37.7731	10.5329	76.1283	0.655728	3.34408
	1.3m	C202	325.038	>1000	210.179	>1000	226.691	>1000	>1000	>1000	234.503	>1000	>1000	>1000	635.999	>1000	>1000	>1000	>1000	>1000	>1000	>1000
	12m	C1027	20.7566	69.8508	2.11379	15.8323	17.8886	69.3644	4.14507	21.6331	15.9548	53.0508	5.07909	21.9889	3.37207	19.2708	10.2731	69.813	16.803	55.2891	1.96299	9.97384
	1.3m	C006	480.649	>1000	167.042	>1000	231.353	>1000	337.284	>1000	289.162	>1000	>1000	>1000	723.155	>1000	>1000	>1000	>1000	>1000	>1000	>1000
	12m	C837	16.2124	59.8277	0.346471	2.09491	12.1929	63.2708	3.03726	28.5474	9.48665	58.1723	4.7149	29.3685	0.904294	9.24809	7.99752	75.8476	3.75805	29.6606	20.3162	204.108
	1.3m	C861	507.05	>1000	226.893	>1000	319.827	>1000	166.038	>1000	300.664	>1000	124.826	891.242	>1000	>1000	>1000	>1000	568.565	>1000	>1000	>1000
	12m	C853	22.6087	46.7634	0.523755	2.95396	17.4876	47.2729	7.60742	40.2221	16.6167	49.8656	12.3073	49.5489	>1000	>1000	14.8533	53.1926	14.0771	55.0887	>1000	>1000
	1.3m	C1008	667.313	>1000	524.268	>1000	>1000	>1000	>1000	>1000	928.898	>1000	107.049	>1000	>1000	>1000	661.13	>1000	876.344	>1000	>1000	>1000
	12m	C1009	8.80222	35.1103	2.27078	13.5454	7.17179	32.2426	2.77838	13.7734	5.72429	32.6031	5.33142	26.4907	24.3237	308.102	5.59259	36.7551	7.04334	39.926	19.46	260.364
	1.3m	C108	970.905	>1000	217.334	>1000	>1000	>1000	248.169	>1000	741.118	>1000	684.475	>1000	372.345	>1000	485.58	>1000	>1000	>1000	846.517	>1000
	12m	C951	14.6445	75.688	2.11161	16.8045	>1000	>1000	5.75525	33.1658	12.9484	58.1923	8.88325	33.1506	4.01562	28.5593	9.73965	56.3713	14.611	165.575	3.69204	29.4393
	1.3m	C581	27.0494	380.562	13.3441	621.531	>1000	>1000	8.30367	97.8347	22.788	210.518	21.6291	207.967	70.8262	958.365	26.0145	506.27	33.994	471.957	21.4405	227.446
	12m	C908	74.9384	464.107	11.1396	265.324	65.3936	>1000	30.0899	139.365	47.0191	344.228	42.2774	314.32	30.8234	923.925	46.382	487.974	81.1716	965.002	15.5584	185.581
